# Supplementary material for: Analysis of Sequential Micromixing Driven by Sinusoidally Shaped Induced-Charge Electroosmotic Flow
Source: Micromachines (Basel). 2022 Nov 16;13(11):1985. doi: 10.3390/mi13111985 (PMC9695967; doi:10.3390/mi13111985)
Supplement: Supplementary file 1 [file micromachines-13-01985-s001.zip]

Archive with 1 entries (1 files):
- micromachines-2014567-supplementary.pdf
